# Supplementary material for: Beyond vegetables: effects of indoor LED light on specialized metabolite biosynthesis in medicinal and aromatic plants, edible flowers, and microgreens
Source: J Sci Food Agric. 2021 Sep 15;102(2):472–87. doi: 10.1002/jsfa.11513 (PMC9292972; doi:10.1002/jsfa.11513)
Supplement: Supplementary file 1 — Appendix S1. Supplementary Information. [file JSFA-102-472-s001.xlsx]

## Sheet: MICROGREENS 
REFERENCES	SPECIES	LIGHTING TREATMENT		SECONDARY METABOLITES
		Standard LED light features	Specific LED light features	Anthocyanins	Carotenoids	Phenols	Tocopherols
Brazaitytė et al., 2019	Brassica juncea (Red Lion)	10 h day-1, 300 μmol m-2 s-1, Blue (477 nm) = 21 μmol m-2 s-1, Red (638 nm) = 122 μmol m-2 s-1, Deep-red (665 nm) = 156 μmol m-2 s-1, Far-red (731 nm) = 2.2 μmol m-2 s-1	UV-A (366 nm) = 12.4 µmol m-2 s-1	⃝	⃝⃝⃝	⃝⃝	⃝
			UV (390 nm) = 12.4 µmol m-2 s-1	⃝⃝	⃝	⃝⃝	⃝⃝
			UV (402 nm) = 12.4 µmol m-2 s-1	⃝⃝	⃝	⃝⃝⃝	⃝⃝⃝
			Standard light (Control)	⃝⃝⃝	⃝⃝⃝	⃝	⃝⃝
	Brassica juncea (Red Lion)	16 h day-1, 300 μmol m-2 s-1, Blue (477 nm) = 21 μmol m-2 s-1, Red (638 nm) = 122 μmol m-2 s-1, Deep-red (665 nm) = 156 μmol m-2 s-1, Far-red (731 nm) = 2.2 μmol m-2 s-1	UV-A (366 nm) = 12.4 µmol m-2 s-1	⃝⃝⃝	⃝	⃝⃝	⃝⃝
			UV (390 nm) = 12.4 µmol m-2 s-1	⃝⃝⃝	⃝⃝⃝	⃝⃝⃝	⃝⃝
			UV (402 nm) = 12.4 µmol m-2 s-1	⃝⃝⃝	⃝⃝⃝	⃝⃝⃝	⃝⃝⃝
			Standard light (Control)	⃝⃝⃝	⃝	⃝⃝	⃝
Craver et al., 2017	Brassica oleracea (Gongylodes)	16 h day-1, Red:Blue = 87:13 (%)	105 μmol m-2 s-1	⃝	⃝⃝⃝	⃝⃝
			210 μmol m-2 s-1	⃝⃝	⃝⃝⃝	⃝⃝
			315 μmol m-2 s-1	⃝⃝⃝	⃝⃝⃝	⃝⃝
	Brassica oleracea (Gongylodes)	16 h day-1, Red:Far-red:Blue = 84:7:9 (%)	105 μmol m-2 s-1	⃝	⃝⃝⃝	⃝⃝⃝
			210 μmol m-2 s-1	⃝⃝	⃝⃝⃝	⃝⃝
			315 μmol m-2 s-1	⃝⃝⃝	⃝⃝⃝	⃝⃝
	Brassica oleracea (Gongylodes)	16 h day-1, Red:Green:Blue = 74:18:8 (%)	105 μmol m-2 s-1	⃝	⃝⃝⃝	⃝
			210 μmol m-2 s-1	⃝⃝	⃝⃝⃝	⃝⃝
			315 μmol m-2 s-1	⃝⃝	⃝⃝⃝	⃝
	Brassica rapa (Japonica)	16 h day-1, Red:Blue = 87:13 (%)	105 μmol m-2 s-1		⃝⃝⃝
			210 μmol m-2 s-1		⃝⃝⃝
			315 μmol m-2 s-1		⃝⃝⃝
	Brassica rapa (Japonica)	16 h day-1, Red:Far-red:Blue = 84:7:9 (%)	105 μmol m-2 s-1		⃝⃝⃝
			210 μmol m-2 s-1		⃝
			315 μmol m-2 s-1		⃝
	Brassica rapa (Japonica)	16 h day-1, Red:Green:Blue = 74:18:8 (%)	105 μmol m-2 s-1		⃝⃝⃝
			210 μmol m-2 s-1		⃝⃝⃝
			315 μmol m-2 s-1		⃝⃝⃝
	Brassica juncea (Garnet Giant)	16 h day-1, Red:Blue = 87:13 (%)	105 μmol m-2 s-1		⃝⃝⃝
			210 μmol m-2 s-1		⃝
			315 μmol m-2 s-1		⃝
	Brassica juncea (Garnet Giant)	16 h day-1, Red:Far-red:Blue = 84:7:9 (%)	105 μmol m-2 s-1		⃝⃝⃝
			210 μmol m-2 s-1		⃝
			315 μmol m-2 s-1		⃝
	Brassica juncea (Garnet Giant)	16 h day-1, Red:Green:Blue = 74:18:8 (%)	105 μmol m-2 s-1		⃝⃝⃝
			210 μmol m-2 s-1		⃝
			315 μmol m-2 s-1		⃝
Lobiuc et al., 2017	Ocimum basilicum (Sweet Genovese)	12 h day-1, 120 μmol m-2 s-1	White		⃝⃝⃝
			Red:Blue = 2:1		⃝⃝⃝
			Red:Blue = 1:1		⃝⃝⃝
			Red:Blue = 1:2		⃝⃝⃝
	Ocimum basilicum (Red Rubin)	12 h day-1, 120 μmol m-2 s-1	White	⃝	⃝⃝⃝	⃝
			Red:Blue = 2:1	⃝⃝⃝	⃝⃝⃝	⃝⃝
			Red:Blue = 1:1	⃝⃝	⃝⃝⃝	⃝⃝
			Red:Blue = 1:2	⃝⃝	⃝⃝⃝	⃝⃝⃝
Meas et al., 2020	Amaranthus cruentus	16 h day-1, 130 μmol m-2 s-1	Red (660 nm)	⃝⃝	⃝⃝⃝
			Blue (447 nm)	⃝	⃝⃝⃝
			Red (660 nm):Blue (447 nm) = 70:30 (%)	⃝⃝⃝	⃝⃝⃝
			White (430 - 780 nm)	⃝⃝⃝	⃝⃝⃝
	Amaranthus gangeticus	16 h day-1, 130 μmol m-2 s-1	Red (660 nm)	⃝	⃝⃝⃝
			Blue (447 nm)	⃝	⃝⃝
			Red (660 nm):Blue (447 nm) = 70:30 (%)	⃝⃝	⃝⃝
			White (430 - 780 nm)	⃝⃝	⃝⃝
	Amaranthus cruentus	16 h day-1, Red (660 nm):Blue (447 nm) = 70:30 (%)	130 μmol m-2 s-1	⃝⃝⃝	⃝⃝⃝
			180 μmol m-2 s-1	⃝⃝⃝	⃝⃝⃝
			230 μmol m-2 s-1	⃝⃝⃝	⃝⃝⃝
			280 μmol m-2 s-1	⃝⃝⃝	⃝⃝⃝
	Amaranthus gangeticus	16 h day-1, Red (660 nm):Blue (447 nm) = 70:30 (%)	130 μmol m-2 s-1	⃝⃝	⃝⃝⃝
			180 μmol m-2 s-1	⃝⃝	⃝⃝⃝
			230 μmol m-2 s-1	⃝⃝	⃝⃝⃝
			280 μmol m-2 s-1	⃝⃝	⃝⃝⃝
	Amaranthus cruentus	Red (660 nm):Blue(447 nm) = 70:30 (%), 280 µmol m-2 s-1	8 h day-1	⃝⃝	⃝
			12 h day-1	⃝⃝⃝	⃝⃝
			16 h day-1	⃝⃝⃝	⃝⃝
			20 h day-1	⃝⃝⃝	⃝⃝
	Amaranthus gangeticus	Red (660 nm):Blue(447 nm) = 70:30 (%), 280 µmol m-2 s-1	8 h day-1	⃝⃝	⃝
			12 h day-1	⃝⃝	⃝⃝
			16 h day-1	⃝⃝	⃝⃝⃝
			20 h day-1	⃝⃝	⃝⃝⃝
Vaštakaitė et al., 2018	Ocimum basilicum (Sweet Genovese)	16 h day -1, 200 µmol m-2 s-1, Royal Blue (455 nm), 20 µmol m-2 s-1	0 Hz	⃝⃝		⃝
			2 Hz	⃝		⃝
			32 Hz	⃝⃝⃝		⃝⃝
			256 Hz	⃝		⃝⃝⃝
			1024 Hz	⃝⃝⃝		⃝⃝
	Ocimum basilicum (Sweet Genovese)	16 h day -1, 200 µmol m-2 s-1, Blue (470 nm), 20 µmol m-2 s-1	0 Hz	⃝⃝		⃝
			2 Hz	⃝⃝		⃝
			32 Hz	⃝⃝⃝		⃝⃝
			256 Hz	⃝⃝		⃝⃝
			1024 Hz	⃝⃝⃝		⃝⃝⃝
	Ocimum basilicum (Sweet Genovese)	16 h day -1, 200 µmol m-2 s-1, Cyan (505 nm), 20 µmol m-2 s-1	0 Hz	⃝⃝⃝		⃝
			2 Hz	⃝⃝		⃝
			32 Hz	⃝⃝⃝		⃝⃝
			256 Hz	⃝⃝		⃝⃝
			1024 Hz	⃝⃝		⃝⃝⃝
	Ocimum basilicum (Sweet Genovese)	16 h day -1, 200 µmol m-2 s-1, Yellow (590 nm), 20 µmol m-2 s-1	0 Hz	⃝⃝⃝		⃝
			2 Hz	⃝⃝		⃝
			32 Hz	⃝⃝⃝		⃝⃝
			256 Hz	⃝⃝		⃝⃝
			1024 Hz	⃝⃝⃝		⃝⃝⃝
	Ocimum basilicum (Sweet Genovese)	16 h day -1, 200 µmol m-2 s-1, Red (627 nm), 20 µmol m-2 s-1	0 Hz	⃝⃝		⃝
			2 Hz	⃝⃝		⃝
			32 Hz	⃝⃝		⃝⃝
			256 Hz	⃝⃝		⃝⃝
			1024 Hz	⃝⃝⃝		⃝⃝⃝
Vaštakaitė et al., 2017	Brassica juncea (Red Lion)	16 h day -1, 200 µmol m-2 s-1, Royal Blue (455 nm), 20 µmol m-2 s-1	0 Hz	⃝⃝⃝		⃝⃝
			2 Hz	⃝		⃝⃝⃝
			32 Hz	⃝⃝⃝		⃝⃝
			256 Hz	⃝⃝		⃝⃝⃝
			1024 Hz	⃝⃝		⃝⃝⃝
	Brassica juncea (Red Lion)	16 h day -1, 200 µmol m-2 s-1, Blue (470 nm), 20 µmol m-2 s-1	0 Hz	⃝⃝⃝		⃝⃝
			2 Hz	⃝⃝		⃝⃝
			32 Hz	⃝⃝⃝		⃝
			256 Hz	⃝⃝⃝		⃝⃝⃝
			1024 Hz	⃝⃝⃝		⃝⃝⃝
	Brassica juncea (Red Lion)	16 h day -1, 200 µmol m-2 s-1, Cyan (505 nm), 20 µmol m-2 s-1	0 Hz	⃝⃝⃝		⃝⃝
			2 Hz	⃝⃝		⃝⃝⃝
			32 Hz	⃝⃝⃝		⃝⃝
			256 Hz	⃝⃝		⃝⃝⃝
			1024 Hz	⃝⃝⃝		⃝⃝⃝
	Brassica juncea (Red Lion)	16 h day -1, 200 µmol m-2 s-1, Yellow (590 nm), 20 µmol m-2 s-1	0 Hz	⃝⃝		⃝
			2 Hz	⃝		⃝⃝
			32 Hz	⃝⃝⃝		⃝
			256 Hz	⃝⃝⃝		⃝⃝
			1024 Hz	⃝⃝⃝		⃝⃝⃝
	Brassica juncea (Red Lion)	16 h day -1, 200 µmol m-2 s-1, Red (627 nm), 20 µmol m-2 s-1	0 Hz	⃝⃝⃝		⃝⃝
			2 Hz	⃝⃝		⃝⃝
			32 Hz	⃝⃝⃝		⃝
			256 Hz	⃝⃝		⃝⃝
			1024 Hz	⃝⃝		⃝⃝⃝
	Brassica rapa ssp. chinensis	16 h day -1, 200 µmol m-2 s-1, Royal Blue (455 nm), 20 µmol m-2 s-1	0 Hz	⃝⃝		⃝⃝
			2 Hz	⃝⃝⃝		⃝⃝
			32 Hz	⃝⃝⃝		⃝⃝⃝
			256 Hz	⃝⃝		⃝⃝
			1024 Hz	⃝⃝		⃝⃝
	Brassica rapa ssp. chinensis	16 h day -1, 200 µmol m-2 s-1, Blue (470 nm), 20 µmol m-2 s-1	0 Hz	⃝⃝		⃝⃝⃝
			2 Hz	⃝⃝⃝		⃝⃝
			32 Hz	⃝⃝⃝		⃝⃝⃝
			256 Hz	⃝⃝		⃝⃝
			1024 Hz	⃝⃝⃝		⃝⃝
	Brassica rapa ssp. chinensis	16 h day -1, 200 µmol m-2 s-1, Cyan (505 nm), 20 µmol m-2 s-1	0 Hz	⃝⃝		⃝⃝
			2 Hz	⃝⃝⃝		⃝⃝⃝
			32 Hz	⃝⃝⃝		⃝⃝⃝
			256 Hz	⃝⃝		⃝⃝
			1024 Hz	⃝⃝		⃝⃝
	Brassica rapa ssp. chinensis	16 h day -1, 200 µmol m-2 s-1, Yellow (590 nm), 20 µmol m-2 s-1	0 Hz	⃝⃝		⃝⃝⃝
			2 Hz	⃝⃝⃝		⃝⃝⃝
			32 Hz	⃝⃝⃝		⃝⃝⃝
			256 Hz	⃝⃝		⃝⃝⃝
			1024 Hz	⃝⃝		⃝⃝
	Brassica rapa ssp. chinensis	16 h day -1, 200 µmol m-2 s-1, Red (627 nm), 20 µmol m-2 s-1	0 Hz	⃝⃝		⃝⃝⃝
			2 Hz	⃝⃝⃝		⃝⃝⃝
			32 Hz	⃝⃝⃝		⃝⃝⃝
			256 Hz	⃝⃝		⃝⃝
			1024 Hz	⃝⃝		⃝⃝
	Brassica rapa (Rosularis)	16 h day -1, 200 µmol m-2 s-1, Royal Blue (455 nm), 20 µmol m-2 s-1	0 Hz	⃝⃝		⃝⃝
			2 Hz	⃝⃝⃝		⃝⃝
			32 Hz	⃝⃝⃝		⃝⃝⃝
			256 Hz	⃝⃝		⃝⃝
			1024 Hz	⃝⃝		⃝⃝
	Brassica rapa (Rosularis)	16 h day -1, 200 µmol m-2 s-1, Blue (470 nm), 20 µmol m-2 s-1	0 Hz	⃝⃝		⃝⃝
			2 Hz	⃝⃝⃝		⃝⃝
			32 Hz	⃝⃝⃝		⃝⃝⃝
			256 Hz	⃝⃝		⃝
			1024 Hz	⃝⃝⃝		⃝
	Brassica rapa (Rosularis)	16 h day -1, 200 µmol m-2 s-1, Cyan (505 nm), 20 µmol m-2 s-1	0 Hz	⃝⃝		⃝⃝
			2 Hz	⃝⃝⃝		⃝⃝
			32 Hz	⃝⃝⃝		⃝⃝⃝
			256 Hz	⃝⃝		⃝
			1024 Hz	⃝⃝		⃝
	Brassica rapa (Rosularis)	16 h day -1, 200 µmol m-2 s-1, Yellow (590 nm), 20 µmol m-2 s-1	0 Hz	⃝		⃝⃝
			2 Hz	⃝⃝		⃝⃝
			32 Hz	⃝⃝⃝		⃝⃝⃝
			256 Hz	⃝⃝⃝		⃝
			1024 Hz	⃝⃝⃝		⃝⃝
	Brassica rapa (Rosularis)	16 h day -1, 200 µmol m-2 s-1, Red (627 nm), 20 µmol m-2 s-1	0 Hz	⃝		⃝⃝
			2 Hz	⃝⃝⃝		⃝⃝
			32 Hz	⃝⃝		⃝⃝⃝
			256 Hz	⃝		⃝⃝
			1024 Hz	⃝⃝		⃝
Samuolienė et al., 2019	Brassica rapa (Japonica)	16 h day-1, 300 μmol m-2 s-1	Blue (447 nm) = 42 µmol m-2 s-1; Red (638 nm) = 104 µmol m-2 s-1; Red (665 nm) = 150 µmol m-2 s-1; Far-red (731 nm) = 4 µmol m-2 s-1		⃝
			Blue (477 nm) = 42 µmol m-2 s-1; Red (638 nm) = 89 µmol m-2 s-1; Red (665 nm) = 150 µmol m-2 s-1; Far-red (731 nm) = 4 µmol m-2 s-1; Green (520 nm) = 15 µmol m-2 s-1		⃝⃝⃝
			Blue (447 nm) = 42 µmol m-2 s-1; Red (638 nm) = 89 µmol m-2 s-1; Red (665 nm) = 150 µmol m-2 s-1; Far-red (731 nm) = 4 µmol m-2 s-1; Yellow (595 nm) = 15 µmol m-2 s-1		⃝⃝⃝
			Blue (447 nm) = 42 µmol m-2 s-1; Red (638 nm) = 89 µmol m-2 s-1; Red (665 nm) = 150 µmol m-2 s-1; Far-red (731 nm) = 4 µmol m-2 s-1; Orange (595 nm) = 15 µmol m-2 s-1		⃝⃝
	Brassica oleracea (Green)	16 h day-1, 300 μmol m-2 s-1	Blue (447 nm) = 42 µmol m-2 s-1; Red (638 nm) = 104 µmol m-2 s-1; Red (665 nm) = 150 µmol m-2 s-1; Far-red (731 nm) = 4 µmol m-2 s-1		⃝⃝⃝
			Blue (477 nm) = 42 µmol m-2 s-1; Red (638 nm) = 89 µmol m-2 s-1; Red (665 nm) = 150 µmol m-2 s-1; Far-red (731 nm) = 4 µmol m-2 s-1; Green (520 nm) = 15 µmol m-2 s-1		⃝⃝
			Blue (447 nm) = 42 µmol m-2 s-1; Red (638 nm) = 89 µmol m-2 s-1; Red (665 nm) = 150 µmol m-2 s-1; Far-red (731 nm) = 4 µmol m-2 s-1; Yellow (595 nm) = 15 µmol m-2 s-1		⃝
			Blue (447 nm) = 42 µmol m-2 s-1; Red (638 nm) = 89 µmol m-2 s-1; Red (665 nm) = 150 µmol m-2 s-1; Far-red (731 nm) = 4 µmol m-2 s-1; Orange (595 nm) = 15 µmol m-2 s-1		⃝⃝
	Brassica oleracea (Delivery purple)	16 h day-1, 300 μmol m-2 s-1	Blue (447 nm) = 42 µmol m-2 s-1; Red (638 nm) = 104 µmol m-2 s-1; Red (665 nm) = 150 µmol m-2 s-1; Far-red (731 nm) = 4 µmol m-2 s-1		⃝⃝⃝
			Blue (477 nm) = 42 µmol m-2 s-1; Red (638 nm) = 89 µmol m-2 s-1; Red (665 nm) = 150 µmol m-2 s-1; Far-red (731 nm) = 4 µmol m-2 s-1; Green (520 nm) = 15 µmol m-2 s-1		⃝⃝
			Blue (447 nm) = 42 µmol m-2 s-1; Red (638 nm) = 89 µmol m-2 s-1; Red (665 nm) = 150 µmol m-2 s-1; Far-red (731 nm) = 4 µmol m-2 s-1; Yellow (595 nm) = 15 µmol m-2 s-1		⃝
			Blue (447 nm) = 42 µmol m-2 s-1; Red (638 nm) = 89 µmol m-2 s-1; Red (665 nm) = 150 µmol m-2 s-1; Far-red (731 nm) = 4 µmol m-2 s-1; Orange (595 nm) = 15 µmol m-2 s-1		⃝
Samuolienė et al., 2017	Brassica juncea (Red Lion)	16 h day-1, 330 μmol m-2 s-1	Blue 0%: Blue (445 nm) = 0 μmol m-2 s-1, Red (638 nm) = 130 μmol m-2 s-1, Red (660 nm) = 170 μmol m-2 s-1, Far-Red (731 nm) = 2.5 μmol m-2 s-1		⃝⃝		⃝⃝⃝
			Blue 8%: Blue (445 nm) = 25 μmol m-2 s-1, Red (638 nm) = 105 μmol m-2 s-1, Red (660 nm) = 170 μmol m-2 s-1, Far-Red (731 nm) = 2.5 μmol m-2 s-1		⃝⃝		⃝⃝
			Blue 16%: Blue (445 nm) = 50 μmol m-2 s-1, Red (638 nm) = 80 μmol m-2 s-1, Red (660 nm) = 170 μmol m-2 s-1, Far-Red (731 nm) = 2.5 μmol m-2 s-1		⃝⃝		⃝⃝
			Blue 25%: Blue (445 nm) = 75 μmol m-2 s-1, Red (638 nm) = 55 μmol m-2 s-1, Red (660 nm) = 170 μmol m-2 s-1, Far-Red (731 nm) = 2.5 μmol m-2 s-1		⃝⃝⃝		⃝⃝
			Blue 33%: Blue (445 nm) = 100 μmol m-2 s-1, Red (638 nm) = 30 μmol m-2 s-1, Red (660 nm) = 170 μmol m-2 s-1, Far-Red (731 nm)= 2.5 μmol m-2 s-1		⃝⃝		⃝
	Beta vulgaris (Bulls Blood)	16 h day-1, 330 μmol m-2 s-1	Blue 0%: Blue (445 nm) = 0 μmol m-2 s-1, Red (638 nm) = 130 μmol m-2 s-1, Red (660 nm) = 170 μmol m-2 s-1, Far-Red (731 nm) = 2.5 μmol m-2 s-1		⃝		⃝⃝
			Blue 8%: Blue (445 nm) = 25 μmol m-2 s-1, Red (638 nm) = 105 μmol m-2 s-1, Red (660 nm) = 170 μmol m-2 s-1, Far-Red (731 nm) = 2.5 μmol m-2 s-1		⃝⃝		⃝⃝
			Blue 16%: Blue (445 nm) = 50 μmol m-2 s-1, Red (638 nm) = 80 μmol m-2 s-1, Red (660 nm) = 170 μmol m-2 s-1, Far-Red (731 nm) = 2.5 μmol m-2 s-1		⃝⃝		⃝⃝⃝
			Blue 25%: Blue (445 nm) = 75 μmol m-2 s-1, Red (638 nm) = 55 μmol m-2 s-1, Red (660 nm) = 170 μmol m-2 s-1, Far-Red (731 nm) = 2.5 μmol m-2 s-1		⃝⃝		⃝⃝
			Blue 33%: Blue (445 nm) = 100 μmol m-2 s-1, Red (638 nm) = 30 μmol m-2 s-1, Red (660 nm) = 170 μmol m-2 s-1, Far-Red (731 nm)= 2.5 μmol m-2 s-1		⃝⃝		⃝⃝⃝
	Petroselinum crispum (Plain Leaved or French)	16 h day-1, 330 μmol m-2 s-1	Blue 0%: Blue (445 nm) = 0 μmol m-2 s-1, Red (638 nm) = 130 μmol m-2 s-1, Red (660 nm) = 170 μmol m-2 s-1, Far-Red (731 nm) = 2.5 μmol m-2 s-1		⃝		⃝⃝
			Blue 8%: Blue (445 nm) = 25 μmol m-2 s-1, Red (638 nm) = 105 μmol m-2 s-1, Red (660 nm) = 170 μmol m-2 s-1, Far-Red (731 nm) = 2.5 μmol m-2 s-1		⃝⃝		⃝⃝
			Blue 16%: Blue (445 nm) = 50 μmol m-2 s-1, Red (638 nm) = 80 μmol m-2 s-1, Red (660 nm) = 170 μmol m-2 s-1, Far-Red (731 nm) = 2.5 μmol m-2 s-1		⃝⃝		⃝⃝⃝
			Blue 25%: Blue (445 nm) = 75 μmol m-2 s-1, Red (638 nm) = 55 μmol m-2 s-1, Red (660 nm) = 170 μmol m-2 s-1, Far-Red (731 nm) = 2.5 μmol m-2 s-1		⃝⃝		⃝⃝
			Blue 33%: Blue (445 nm) = 100 μmol m-2 s-1, Red (638 nm) = 30 μmol m-2 s-1, Red (660 nm) = 170 μmol m-2 s-1, Far-Red (731 nm)= 2.5 μmol m-2 s-1		⃝⃝		⃝⃝⃝
Zhang et al., 2019	Glycine max (Dongnong 690)	12 h day-1, 30 μmol m-2 s-1	White			⃝⃝
			Far-red (735 nm)			⃝⃝
			Red (660 nm)			⃝⃝
			Green (520 nm)			⃝⃝
			Blue (450 nm)			⃝⃝⃝
			UV-A (380 nm)			⃝⃝⃝
			Ungerminated soaked seeds (Control)			⃝
			Dark (Control)			⃝⃝
Harakotr et al., 2019	Raphanus sativus (Caudatus)	16 h day-1	Blue (445 nm) = 8 μmol m-2 s-1, Red (638 nm) = 45 μmol m-2 s-1, Red (665 nm) = 55 μmol m-2 s-1, Far-red (735 nm) = 1 μmol m-2 s-1, 110 μmol m-2 s-1			⃝⃝⃝
			Blue (445 nm) = 17 μmol m-2 s-1, Red (638 nm) = 90 μmol m-2 s-1, Red (665 nm) = 111 μmol m-2 s-1, Far-red (735 nm ) = 2 μmol m-2 s-1, 220 μmol m-2 s-1			⃝⃝⃝
			Blue (445 nm) = 25 μmol m-2 s-1, Red (638 nm) = 136 μmol m-2 s-1, Red (665 nm) = 166 μmol m-2 s-1, Far-red (735 nm) = 3 μmol m-2 s-1, 330 μmol m-2 s-1			⃝⃝
			Fluorescent (Control)			⃝⃝⃝
	Ipomoea aguatica	16 h day-1	Blue (445 nm) = 8 μmol m-2 s-1, Red (638 nm) = 45 μmol m-2 s-1, Red (665 nm) = 55 μmol m-2 s-1, Far-red (735 nm) = 1 μmol m-2 s-1, 110 μmol m-2 s-1			⃝⃝
			Blue (445 nm) = 17 μmol m-2 s-1, Red (638 nm) = 90 μmol m-2 s-1, Red (665 nm) = 111 μmol m-2 s-1, Far-red (735 nm ) = 2 μmol m-2 s-1, 220 μmol m-2 s-1			⃝⃝
			Blue (445 nm) = 25 μmol m-2 s-1, Red (638 nm) = 136 μmol m-2 s-1, Red (665 nm) = 166 μmol m-2 s-1, Far-red (735 nm) = 3 μmol m-2 s-1, 330 μmol m-2 s-1			⃝⃝⃝
			Fluorescent (Control)			⃝⃝
	Anethum graveolens	16 h day-1	Blue (445 nm) = 8 μmol m-2 s-1, Red (638 nm) = 45 μmol m-2 s-1, Red (665 nm) = 55 μmol m-2 s-1, Far-red (735 nm) = 1 μmol m-2 s-1, 110 μmol m-2 s-1			⃝
			Blue (445 nm) = 17 μmol m-2 s-1, Red (638 nm) = 90 μmol m-2 s-1, Red (665 nm) = 111 μmol m-2 s-1, Far-red (735 nm ) = 2 μmol m-2 s-1, 220 μmol m-2 s-1			⃝⃝
			Blue (445 nm) = 25 μmol m-2 s-1, Red (638 nm) = 136 μmol m-2 s-1, Red (665 nm) = 166 μmol m-2 s-1, Far-red (735 nm) = 3 μmol m-2 s-1, 330 μmol m-2 s-1			⃝⃝⃝
			Fluorescent (Control)			⃝⃝
	Ocimum sanctum	16 h day-1	Blue (445 nm) = 8 μmol m-2 s-1, Red (638 nm) = 45 μmol m-2 s-1, Red (665 nm) = 55 μmol m-2 s-1, Far-red (735 nm) = 1 μmol m-2 s-1, 110 μmol m-2 s-1			⃝⃝
			Blue (445 nm) = 17 μmol m-2 s-1, Red (638 nm) = 90 μmol m-2 s-1, Red (665 nm) = 111 μmol m-2 s-1, Far-red (735 nm ) = 2 μmol m-2 s-1, 220 μmol m-2 s-1			⃝⃝⃝
			Blue (445 nm) = 25 μmol m-2 s-1, Red (638 nm) = 136 μmol m-2 s-1, Red (665 nm) = 166 μmol m-2 s-1, Far-red (735 nm) = 3 μmol m-2 s-1, 330 μmol m-2 s-1			⃝⃝⃝
			Fluorescent (Control)			⃝
	Ocimum africanum	16 h day-1	Blue (445 nm) = 8 μmol m-2 s-1, Red (638 nm) = 45 μmol m-2 s-1, Red (665 nm) = 55 μmol m-2 s-1, Far-red (735 nm) = 1 μmol m-2 s-1, 110 μmol m-2 s-1			⃝⃝⃝
			Blue (445 nm) = 17 μmol m-2 s-1, Red (638 nm) = 90 μmol m-2 s-1, Red (665 nm) = 111 μmol m-2 s-1, Far-red (735 nm ) = 2 μmol m-2 s-1, 220 μmol m-2 s-1			⃝⃝⃝
			Blue (445 nm) = 25 μmol m-2 s-1, Red (638 nm) = 136 μmol m-2 s-1, Red (665 nm) = 166 μmol m-2 s-1, Far-red (735 nm) = 3 μmol m-2 s-1, 330 μmol m-2 s-1			⃝⃝
			Fluorescent (Control)			⃝⃝

## Sheet: EDIBLE FLOWERS
REFERENCES	SPECIES	LIGHTING TREATMENT		SECONDARY METABOLITES
		Standard LED light features	Specific LED light features	Carotenoids
Kopsell et al., 2016	Tagetes tenuifolia (Lemon Gem)	16 h day-1, 250 μmol m-2 s-1	Blue (447 nm):Red (627 nm) = 10:90 (%)	⃝⃝
			Blue (447 nm):Red (627 nm) = 20:80 (%)	⃝⃝⃝
			Blue (447 nm):Red (627 nm) = 40:60 (%)	⃝⃝
			Fluorescent (Control)	⃝
Kopsell et al., 2016	Tagetes tenuifolia (Tangerine Gem)	16 h day-1, 250 μmol m-2 s-1	Blue (447 nm):Red (627 nm) = 10:90 (%)	⃝⃝⃝
			Blue (447 nm):Red (627 nm) = 20:80 (%)	⃝⃝⃝
			Blue (447 nm):Red (627 nm) = 40:60 (%)	⃝⃝
			Fluorescent (Control)	⃝⃝

## Sheet: MEDICINALS
REFERENCES	SPECIES	LIGHTING TREATMENT		SECONDARY METABOLITES
		Standard LED light features	Specific LED light features	Anthocyanins	Carotenoids	Phenols	Terpenoids	Glycosides
Verma et al., 2018	Digitalis purpurea	18 h day-1, 150 μmol m−2 s−1	Red	⃝⃝	⃝⃝			⃝
			Blue	⃝⃝⃝	⃝⃝⃝			⃝⃝
			Red:Blue = 50:50 (%)	⃝	⃝⃝			⃝⃝
			Red:Blue = 80:20 (%)	⃝	⃝⃝			⃝⃝
			Red:Blue = 20:80 (%)	⃝	⃝⃝⃝			⃝⃝⃝
			Fluorescent (Control)	⃝	⃝			⃝⃝
Ajdanian et al., 2019	Lepidium sativum	12 h day-1, 168 µmol m-2 s-1	Red (661 nm):Blue (449 nm) = 60:40 (%)	⃝⃝⃝		⃝⃝⃝
			Red (661 nm):Blue (449 nm) = 90:10 (%)	⃝⃝⃝		⃝⃝⃝
			Natural light (Control)	⃝		⃝
Fiutak et al., 2019	Medicago sativa	12 h day-1, 1200 lux	Cold white		⃝⃝⃝	⃝
			Warm white		⃝	⃝
			Red:Green:Blue		⃝⃝⃝	⃝⃝⃝
			Natural light (Control)		⃝	⃝
Ghaffari et al., 2019	Perovskia species	16 h day-1, 300 µmol m−2 s−1	White (380 - 760 nm)		⃝⃝
			Red (650 - 665 nm)		⃝⃝
			Blue (460 - 475 nm)		⃝⃝
			Red (650 - 665 nm):Blue (460 - 475 nm) = 70:30 (%)		⃝⃝⃝
			Natural light (Control)		⃝
	Perovskia abrotanoides	16 h day-1, 300 mol m−2 s−1	White (380 - 760 nm)			⃝⃝
			Red (650 - 665 nm)			⃝⃝
			Blue (460 - 475 nm)			⃝⃝⃝
			Red (650 - 665 nm):Blue (460 - 475 nm) = 70:30 (%)			⃝⃝
			Natural light (Control)			⃝⃝
	Perovskia atriplicifolia	16 h day-1, 300 mol m−2 s−1	White (380 - 760 nm)			⃝⃝
			Red (650 - 665 nm)			⃝⃝⃝
			Blue (460 - 475 nm)			⃝⃝⃝
			Red (650 - 665 nm):Blue (460 - 475 nm) = 70:30 (%)			⃝⃝
			Natural light (Control)			⃝
Zhang et al., 2020	Salvia miltiorrhiza	16 h day-1, 300 μmol m−2 s-1	Blue (460 nm)			⃝
			Red (635 nm)			⃝
			White			⃝
			Blue (460 nm): Red (635 nm) = 9:1			⃝
			Blue (460 nm): Red (635 nm) = 7:3			⃝⃝⃝
			Blue (460 nm): Red (635 nm) = 1:1			⃝
			Blue (460 nm): Red (635 nm) = 3:7			⃝⃝⃝
			Blue (460 nm): Red (635 nm) = 1:9			⃝⃝⃝
Park et al., 2020a	Crepidiastrum denticulatum	16 h day-1, 200 μmol m–2 s–1	Red (667 nm)			⃝⃝
			Green (518 nm)			⃝⃝
			Blue (455 nm)			⃝
			Red (667 nm):Blue (455 nm) = 6:4			⃝⃝
			Red (667 nm):Blue (455 nm) = 7:3			⃝⃝
			Red (667 nm):Blue (455 nm) = 8:2			⃝⃝
			Red (667 nm):Blue (455 nm) = 9:1			⃝⃝
			Red (667 nm):Green (518 nm):Blue (455 nm) = 5:1:4			⃝
			Red (667 nm):Green (518 nm):Blue (455 nm) = 6:1:3			⃝⃝⃝
			Red (667 nm):Green (518 nm):Blue (455 nm) = 7:1:2			⃝⃝
			Red (667 nm):Green (518 nm):Blue (455 nm) = 8:1:1			⃝⃝⃝
			Red (667 nm):Green (518 nm):Blue (455 nm) = 9:1:0			⃝⃝
			Fluorescent (Control)			⃝
Park et al., 2020b	Agastache rugosa	100 μmol m-2 s-1	Red (645 nm)			⃝
			Orange (590 nm)			⃝⃝
			Green (525 nm)			⃝⃝
			Blue (467 nm)			⃝
			White (380 nm)			⃝⃝⃝
Bae et al., 2017	Crepidiastrum denticulatum	16 h day-1, 130 μmol m-2 s-1	Red (660 nm):Blue (440 nm) = 8:2			⃝⃝
			White:Red = 9:1			⃝⃝
			Red (660 nm):Far-red (735 nm) = 0.7			⃝⃝⃝
			Red (660 nm):Far-red (735 nm) = 1.2			⃝⃝⃝
			Red (660 nm):Far-red (735 nm) = 4.1			⃝⃝
			Red (660 nm):Far-red (735 nm) = 8.6			⃝
Choi et al., 2018	Astragalus membranaceus	16 h day-1	Red (632 nm) = 28.7 µmol m-2 s-1			⃝⃝
			Blue (454 nm) = 7.3 µmol m-2 s-1			⃝⃝⃝
			Green (522 nm) = 24.9 µmol m-2 s-1			⃝⃝
			White (451 nm) = 49.8 µmol m-2 s-1			⃝
			Fluorescent (Control)			⃝⃝⃝
Jeong et al., 2018	Astragalus membranaceus	24 h day-1, 30 - 40 µmol m-2 s-1	White (5000 K)			⃝⃝⃝
			Red (660 nm)			⃝
			Blue (450 nm)			⃝
			Dark (Control)			⃝
Livadariu et al., 2019	Cannabis Sativa	16 h day-1, 435 lumen	Deep-red			⃝⃝⃝
			Blue			⃝⃝⃝
			Green			⃝⃝⃝
			Natural light (Control)			⃝⃝⃝
Namdar et al., 2019	Cannabis Sativa	20 h day-1 (vegetative stage) + 12 h day-1 (flowering stage), Blue:Red = 90 μmol m–2 s–1	Blue:Red = 4:1 (vegetative stage), HPS (flowering stage, 14 days)			⃝⃝⃝	⃝⃝⃝
			Fluorescent (vegetative stage), Blue:Red = 4:1 (flowering stage, 14 days)			⃝⃝	⃝⃝
			Fluorescent (vegetative stage), HPS (flowering stage, 14 days) (Control)			⃝⃝	⃝⃝
			Blue:Red = 4:1 (vegetative stage), HPS (flowering stage, 35 days)			⃝	⃝
			Fluorescent (vegetative stage), Blue:Red = 4:1 (flowering stage, 35 days)			⃝⃝⃝	⃝⃝
			Fluorescent (vegetative stage), HPS (flowering stage, 35 days) (Control)			⃝⃝	⃝⃝

## Sheet: AROMATICS
REFERENCES	SPECIES	LIGHTING TREATMENT		SECONDARY METABOLITES
		Standard LED light features	Specific LED light features	Anthocyanins	Carotenoids	Phenols	Terpenoids
Lin et al., 2021	Ocimum basilicum (Dark opal, purple)	12 h day-1, 180 µmol m-2 s-1	Red:Green:Blue = 4:1:1	⃝	⃝	⃝
			Red:Green:Blue = 2:1:1	⃝⃝	⃝⃝⃝	⃝⃝⃝
			Red:Green:Blue = 1:1:1	⃝⃝⃝	⃝⃝⃝	⃝⃝⃝
	Ocimum basilicum (Caesar, green)	12 h day-1, 180 µmol m-2 s-1	Red:Green:Blue = 4:1:1	⃝⃝⃝	⃝⃝⃝	⃝⃝⃝
			Red:Green:Blue = 2:1:1	⃝⃝⃝	⃝	⃝
			Red:Green:Blue = 1:1:1	⃝⃝⃝	⃝⃝⃝	⃝⃝⃝
Hosseini et al., 2018	Ocimum basilicum (Green)	16 h day-1, 250 μmol m-2 s-1	Red	⃝		⃝
			Blue	⃝		⃝⃝⃝
			White	⃝		⃝
			Red:Blue = 50:50 (%)	⃝		⃝
			Red:Blue = 70:30 (%)	⃝		⃝⃝⃝
	Ocimum basilicum (Purple)	16 h day-1, 250 μmol m-2 s-1	Red	⃝⃝		⃝
			Blue	⃝⃝		⃝⃝
			White	⃝⃝⃝		⃝⃝
			Red:Blue = 50:50 (%)	⃝⃝		⃝⃝
			Red:Blue = 70:30 (%)	⃝⃝⃝		⃝⃝
Naznin et al., 2019	Ocimum × africanum (Lemon Basil)	16 h day-1, 200 µmol m-2 s-1	Red:Blue = 83:17 (%)		⃝⃝⃝
			Red:Blue = 91:9 (%)		⃝⃝
			Red:Blue = 95:5 (%)		⃝⃝
			Red = 100 (%)		⃝
Gao et al., 2020	Allium fistulosum (Yuanzang)	12 h day-1, 301.6 μmol m–2 s–1	White		⃝⃝⃝
			Blue		⃝⃝
			Green		⃝
			Yellow		⃝
			Red		⃝⃝
Pennisi et al., 2020	Ocimum basilicum (Superbo)	16 h day-1, Red:Blue = 3:1	100 µmol m-2 s-1			⃝⃝⃝
			150 µmol m-2 s-1			⃝⃝⃝
			200 µmol m-2 s-1			⃝⃝⃝
			250 µmol m-2 s-1			⃝⃝⃝
			300 µmol m-2 s-1			⃝⃝⃝
Pennisi et al., 2019	Ocimum basilicum (Superbo)	16 h day-1, 215 μmol m−2 s−1	Red:Blue = 1:2			⃝
			Red:Blue = 1:1			⃝
			Red:Blue = 2:1			⃝⃝⃝
			Red:Blue = 3:1			⃝⃝⃝
			Red:Blue = 4:1			⃝
Bantis et al., 2016	Ocimum basilicum (Lettuce leaf)	14 h day-1, 200 μmol m−2 s−1	UV (<400):Blue (400 - 500 nm):Green (500-600 nm):Red (600 - 700 nm):Far-red (700 - 800 nm) = 0:12:19:61:8 (%)			⃝⃝
			UV (<400):Blue (400 - 500 nm):Green (500-600 nm):Red (600 - 700 nm):Far-red (700 - 800 nm) = 0:8:2:65:25 (%)			⃝⃝
			UV (<400):Blue (400 - 500 nm):Green (500-600 nm):Red (600 - 700 nm):Far-red (700 - 800 nm) = 0:14:16:53:17 (%)			⃝⃝
			UV (<400):Blue (400 - 500 nm):Green (500-600 nm):Red (600 - 700 nm):Far-red (700 - 800 nm) = 1:20:39:35:5 (%)			⃝⃝⃝
			Fluorescent (Control)			⃝
	Ocimum basilicum (Red rubin)	14 h day-1, 200 μmol m−2 s−1	UV (<400):Blue (400 - 500 nm):Green (500-600 nm):Red (600 - 700 nm):Far-red (700 - 800 nm) = 0:12:19:61:8 (%)			⃝⃝⃝
			UV (<400):Blue (400 - 500 nm):Green (500-600 nm):Red (600 - 700 nm):Far-red (700 - 800 nm) = 0:8:2:65:25 (%)			⃝⃝
			UV (<400):Blue (400 - 500 nm):Green (500-600 nm):Red (600 - 700 nm):Far-red (700 - 800 nm) = 0:14:16:53:17 (%)			⃝⃝⃝
			UV (<400):Blue (400 - 500 nm):Green (500-600 nm):Red (600 - 700 nm):Far-red (700 - 800 nm) = 1:20:39:35:5 (%)			⃝⃝⃝
			Fluorescent (Control)			⃝⃝
Taulavuori et al., 2016	Ocimum basilicum (Genovese gigante)	16 h day-1, 300 μmol m−2 s−1	48 days under enhanced Blue (400 - 500 nm)			⃝⃝⃝
			36 days under enhanced Blue (400 - 500 nm)			⃝⃝⃝
			24 days under enhanced Blue (400 - 500 nm)			⃝⃝⃝
			12 days under enhanced Blue (400 - 500 nm)			⃝⃝⃝
			0 days under enhanced Blue (400 - 500 nm)			⃝⃝⃝
Zotov et al., 2020	Ocimum basilicum (Cinnamon)	14 h day-1, 30 days	Blue (400 - 500 nm) = 23.3 μmol m−2 s−1, Green (500 - 600 nm) = 52.8 μmol m−2 s−1, Red (600 - 700 nm) = 39.2 μmol m−2 s−1, Far-red (700 - 800 nm) = 3.6 μmol m−2 s−1			⃝⃝
			Blue (400 - 500 nm) = 67 μmol m−2 s−1, Green (500 - 600 nm) = 27.6 μmol m−2 s−1, Red (600 - 700 nm) = 20.8 μmol m−2 s−1, Far-red (700 - 800 nm) = 1.7 μmol m−2 s−1			⃝⃝
			Blue (400 - 500 nm) = 11.7 μmol m−2 s−1, Green (500 - 600 nm) = 27.6 μmol m-2 s−1, Red (600 - 700 nm) = 78 μmol m−2 s−1, Far-red (700 - 800 nm) = 2.8 μmol m−2 s−1			⃝⃝⃝
			Blue (400 - 500 nm) = 29.5 μmol m−2 s−1, Green (500 - 600 nm) = 23 μmol m−2 s−1, Red (600 - 700 nm) = 73 μmol m−2 s−1, Far-red (700 - 800 nm) = 2.3 μmol m−2 s−1			⃝⃝⃝
	Ocimum basilicum (Cinnamon)	14 h day-1, 50 days	Blue (400 - 500 nm) = 23.3 μmol m−2 s−1, Green (500 - 600 nm) = 52.8 μmol m−2 s−1, Red (600 - 700 nm) = 39.2 μmol m−2 s−1, Far-red (700 - 800 nm) = 3.6 μmol m−2 s−1			⃝⃝
			Blue (400 - 500 nm) = 67 μmol m−2 s−1, Green (500 - 600 nm) = 27.6 μmol m−2 s−1, Red (600 - 700 nm) = 20.8 μmol m−2 s−1, Far-red (700 - 800 nm) = 1.7 μmol m−2 s−1			⃝⃝⃝
			Blue (400 - 500 nm) = 11.7 μmol m−2 s−1, Green (500 - 600 nm) = 27.6 μmol m-2 s−1, Red (600 - 700 nm) = 78 μmol m−2 s−1, Far-red (700 - 800 nm) = 2.8 μmol m−2 s−1			⃝
			Blue (400 - 500 nm) = 29.5 μmol m−2 s−1, Green (500 - 600 nm) = 23 μmol m−2 s−1, Red (600 - 700 nm) = 73 μmol m−2 s−1, Far-red (700 - 800 nm) = 2.3 μmol m−2 s−1			⃝⃝
Raiciu et al., 2018	Allium sativum	16 h day-1	Cold white			⃝
			Green			⃝⃝
			Blue			⃝⃝
			Red			⃝⃝⃝
Frąszczak et al., 2016	Anethum graveolens	16 day-1, 155 μmol m–2 s–1	Red (620 - 700 nm):Blue (380 - 495 nm):Green (495 - 570 nm):Orange (570 - 620 nm) = 70:10:10:10 (%)			⃝⃝⃝	⃝⃝⃝
			Red (620 - 700 nm):Blue (380 - 495 nm):Green (495 - 570 nm):Orange (570 - 620 nm) = 60:20:10:10 (%)			⃝⃝⃝	⃝⃝
			Red (620 - 700 nm):Blue (380 - 495 nm):Green (495 - 570 nm):Orange (570 - 620 nm) = 50:30:10:10 (%)			⃝⃝⃝	⃝
			Red (620 - 700 nm):Blue (380 - 495 nm):Green (495 - 570 nm):Orange (570 - 620 nm) = 40:40:10:10 (%)			⃝⃝⃝	⃝
			Red (620 - 700 nm):Blue (380 - 495 nm):Green (495 - 570 nm):Orange (570 - 620 nm) = 30:50:10:10 (%)			⃝⃝⃝	⃝⃝
Nguyen et al., 2020	Coriandrum sativum	16 h day-1, 200 μmol m–2 s–1	Red			⃝
			Blue			⃝⃝⃝
			Green			⃝
			Red:Blue = 87:13			⃝⃝
			Red:Blue:Far-Red = 81.5:12.5:6			⃝⃝
Tohidi et al., 2020	Thymus migricus	300 μmol m–2 s–1	Red (650 - 665 nm)				⃝⃝⃝
			Blue (460 - 475 nm)				⃝⃝
			Red (650 - 665 nm):Blue (460 - 475 nm) = 70:30 (%)				⃝⃝⃝
			White (380 - 760 nm)				⃝⃝
			Natural light (Control)				⃝⃝
	Thymus vulgaris	300 μmol m–2 s–1	Red (650 - 665 nm)				⃝
			Blue (460 - 475 nm)				⃝
			Red (650 - 665 nm):Blue (460 - 475 nm) = 70:30 (%)				⃝
			White (380 - 760 nm)				⃝
			Natural light (Control)				⃝
	Thymus kotschyanus	300 μmol m–2 s–1	Red (650 - 665 nm)				⃝
			Blue (460 - 475 nm)				⃝
			Red (650 - 665 nm):Blue (460 - 475 nm) = 70:30 (%)				⃝
			White (380 - 760 nm)				⃝⃝
			Natural light (Control)				⃝
	Thymus carmanicus	300 μmol m–2 s–1	Red (650 - 665 nm)				⃝⃝⃝
			Blue (460 - 475 nm)				⃝⃝
			Red (650 - 665 nm):Blue (460 - 475 nm) = 70:30 (%)				⃝⃝
			White (380 - 760 nm)				⃝⃝
			Natural light (Control)				⃝
	Thymus species	300 μmol m–2 s–1	Red (650 - 665 nm)				⃝⃝
			Blue (460 - 475 nm)				⃝⃝
			Red (650 - 665 nm):Blue (460 - 475 nm) = 70:30 (%)				⃝⃝
			White (380 - 760 nm)				⃝⃝
			Natural light (Control)				⃝
Rihan et al., 2020	Ocimum Basilicum (Maggie)	16 h day-1, 300 μmol m–2 s–1	Red (663): Blue (450 nm) = 1:1.5				⃝⃝
			Red (663 nm): Blue (435 nm) = 1:1.4				⃝⃝⃝
			Red (663 nm): Blue (450 nm) = 1:1				⃝⃝
			Natural light + HPS (Control)				⃝
Nguyen et al., 2019	Mentha spicata	12 h day-1	Red (623 nm), 1 week				⃝⃝⃝
			Blue (453 nm), 1 week				⃝
			Green (514 nm), 1 week				⃝⃝⃝
			Natural light (Control), 1 week				⃝⃝⃝
			Red (623 nm), 2 weeks				⃝⃝⃝
			Blue (453 nm), 2 weeks				⃝
			Green (514 nm), 2 weeks				⃝⃝⃝
			Natural light (Control), 2 weeks				⃝⃝⃝
			Red (623 nm), 3 weeks				⃝⃝⃝
			Blue (453 nm), 3 weeks				⃝
			Green (514 nm), 3 weeks				⃝⃝⃝
			Natural light (Control), 3 weeks				⃝⃝⃝
Ahmadi et al., 2019	Melissa officinalis (Ilam)	16 h day-1, 300 µmol m-2 s-1	White (380 - 760 nm), drought			⃝
			Blue (460 nm), drought			⃝
			Red (650 nm), drought			⃝
			Red (650 nm):Blue (460 nm) = 70:30 (%), drought			⃝⃝⃝
			Natural light, drought (Control)			⃝⃝
			White (380 - 760 nm)			⃝
			Blue (460 nm)			⃝
			Red (650 nm)			⃝
			Red (650 nm):Blue (460 nm) = 70:30 (%)			⃝
			Natural light (Control)			⃝
	Melissa officinalis (Esfahan)	16 h day-1, 300 µmol m-2 s-1	White (380 - 760 nm), drought			⃝⃝
			Blue (460 nm), drought			⃝⃝
			Red (650 nm), drought			⃝⃝
			Red (650 nm):Blue (460 nm) = 70:30 (%), drought			⃝⃝⃝
			Natural light, drought (Control)			⃝
			White (380 - 760 nm)			⃝
			Blue (460 nm)			⃝⃝
			Red (650 nm)			⃝⃝
			Red (650 nm):Blue (460 nm) = 70:30 (%)			⃝⃝
			Natural light (Control)			⃝
Bantis and Radoglou, 2019	Salvia fruticosa	14 h day-1, 200 μmol m-2 s-1	UV (<400):Blue (400 - 500 nm):Green (500-600 nm):Red (600 - 700 nm):Far-red (700 - 800 nm) = 0:13.8:15.1:53.0:18.1 (%)			⃝⃝⃝
			UV (<400):Blue (400 - 500 nm):Green (500-600 nm):Red (600 - 700 nm):Far-red (700 - 800 nm) = 0:10.5:26.2:48.9:14.4 (%)			⃝⃝⃝
			UV (<400):Blue (400 - 500 nm):Green (500-600 nm):Red (600 - 700 nm):Far-red (700 - 800 nm) = 0:11.9:19.3:60.5:8.3 (%)			⃝⃝⃝
			UV (<400):Blue (400 - 500 nm):Green (500-600 nm):Red (600 - 700 nm):Far-red (700 - 800 nm) = 1:20.2:38.9:35.7:5.2 (%)			⃝⃝⃝
			Fluorescent (Control)			⃝⃝⃝

## Sheet: References
	MICROGREENS
73	Brazaitytė A, Viršilė A, Samuolienė G, Vaštakaitė-Kairienė V, Jankauskienė J, Miliauskienė J, Novičkovas A and Duchovskis P, Response of mustard microgreens to different wavelengths and durations of UV-A LEDs. Front Plant Sci 10:1153 (2019).
63	Craver JK, Gerovac JR, Lopez RG and Kopsell DA, Light intensity and light quality from sole-source light-emitting diodes impact phytochemical concentrations within Brassica microgreens. J Am Soc Hortic Sci 142:3–12 (2017).
58	Harakotr B, Srijunteuk S, Rithichai P and Tabunhan S, Effects of light-emitting diode light irradiance levels on yield, antioxidants and antioxidant capacities of indigenous vegetable microgreens. Sci Technol Asia 24:59–66 (2019).
48	Lobiuc A, Vasilache V, Pintilie O, Stoleru T, Burducea M, Oroian M and Zamfirache MM, Blue and red LED illumination improves growth and bioactive compounds contents in acyanic and cyanic Ocimum basilicum L. microgreens. Molecules 22:2111 (2017).
47	Meas S, Luengwilai K and Thongket T, Enhancing growth and phytochemicals of two amaranth microgreens by LEDs light irradiation. Sci Hortic 265:109204 (2020).
56	Samuolienė G, Brazaitytė A, Viršilė A, Miliauskienė J, Vaštakaitė-Kairienė V and Duchovskis P, Nutrient levels in Brassicaceae microgreens increase under tailored light-emitting diode spectra. Front Plant Sci 10:1475 (2019).
45	Samuolienė G, Viršilė A, Brazaitytė A, Jankauskienė J, Sakalauskienė S, Vaštakaitė V, Novičkovas A, Viškelienė A, Sasnauskas A and Duchovskis P, Blue light dosage affects carotenoids and tocopherols in microgreens. Food Chem 228:50–56 (2017).
134	Vaštakaitė V, Viršilė A, Brazaitytė A, Samuolienė G, Miliauskienė J, Jankauskienė J and Duchovskis P, Pulsed LED light increases the phytochemical level of basil microgreens. Acta Hortic 1227:579-584 (2018).
66	Vaštakaitė V, Viršilė A, Brazaitytė A, Samuolienė G, Jankauskienė J, Novičkovas A and Duchovskis P, Pulsed light-emitting diodes for a higher phytochemical level in microgreens. J Agric Food Chem 65:6529–6534 (2017).
59	Zhang X, Bian Z, Li S, Chen X and Lu C, Comparative analysis of phenolic compound profiles, antioxidant capacities, and expressions of phenolic biosynthesis-related genes in soybean microgreens grown under different light spectra. J Agric Food Chem 67:13577–13588 (2019).
	EDIBLE FLOWERS
81	Kopsell D, Belisle C, Lowery H and Whitlock C, Genotype and lighting environment impact petal tissue pigmentation in Tagetes tenuifolia. Acta Hortic 1134:103-110 (2016).
	MEDICINAL PLANTS
91	Verma SK, Gantait S, Jeong BR and Hwang SJ, Enhanced growth and cardenolides production in Digitalis purpurea under the influence of different LED exposures in the plant factory. Sci Rep 8:18009 (2018).
90	Ajdanian L, Babaei M and Aroiee H, The growth and development of cress (Lepidium sativum) affected by blue and red light. Heliyon 5:e02109 (2019).
86	Bae JH, Park SY and Oh MM, Supplemental irradiation with far-red light-emitting diodes improves growth and phenolic contents in Crepidiastrum denticulatum in a plant factory with artificial lighting. Hortic Environ Biotechnol 58:357–366 (2017).
44	Choi JH, Seong ES, Yoo JH, Choi SK, Lee JG, Lim JD, Na JK and Yu CY, Enhancement of growth characteristics and biological activities in Astragalus membranaceus using artificial light sources. Russ J Plant Physiol 65:732-739 (2018).
89	Fiutak G, Michalczyk M, Filipczak-Fiutak M, Fiedor L and Surówka K, The impact of LED lighting on the yield, morphological structure and some bioactive components in alfalfa (Medicago sativa L.) sprouts. Food Chem 285:53–58 (2019).
94	Ghaffari Z, Rahimmalek M and Sabzalian MR, Variation in the primary and secondary metabolites derived from the isoprenoid pathway in the Perovskia species in response to different wavelengths generated by light emitting diodes (LEDs). Ind Crops Prod 140:111592 (2019).
96	Jeong SY, Moon MY, Ryu EK, Lee JS and Cha J, Identification of the phytochemical compounds and their type I procollagen induction in Astragalus membranaceus sprouts grown under different light conditions. J Basic Appl Pharm Sci 8:1–7 (2018).
99	Livadariu O, Raiciu D, Maximilian C and Căpitanu E, Studies regarding treatments of LED-s emitted light on sprouting hemp (Cannabis sativa L.). Rom Biotechnol Lett 24:485–490 (2019).
100	Namdar D, Charuvi D, Ajjampura V, Mazuz M, Ion A, Kamara I and Koltai H, LED lighting affects the composition and biological activity of Cannabis sativa secondary metabolites. Ind Crops Prod 132:177–185 (2019).
87	Park SY, Bae JH and Oh MM, Manipulating light quality to promote shoot growth and bioactive compound biosynthesis of Crepidiastrum denticulatum (Houtt.) Pak & Kawano cultivated in plant factories. J Appl Res Med Aromat Plants 16:100237 (2020a).
97	Park WT, Yeo SK, Sathasivam R, Park JS, Kim JK and Park SU, Influence of light-emitting diodes on phenylpropanoid biosynthetic gene expression and phenylpropanoid accumulation in Agastache rugosa. Appl Biol Chem 63:25 (2020b).
93	Zhang S, Ma J, Zou H, Zhang L, Li S and Wang Y, The combination of blue and red LED light improves growth and phenolic acid contents in Salvia miltiorrhiza Bunge. Ind Crops Prod 158:112959 (2020).
	AROMATICS HERBS
111	Bantis F, Ouzounis T and Radoglou K, Artificial LED lighting enhances growth characteristics and total phenolic content of Ocimum basilicum, but variably affects transplant success. Sci Hortic 198:277–283 (2016).
119	Frąszczak B, Gąsecka M, Golcz A and Zawirska-Wojtasiak R, The effect of radiation of LED modules on the growth of dill (Anethum graveolens L.). Open Life Sci 11:61–70 (2016).
114	Gao S, Liu X, Liu Y, Cao B, Chen Z and Xu K, Photosynthetic characteristics and chloroplast ultrastructure of welsh onion (Allium fistulosum L.) grown under different LED wavelengths. BMC Plant Biol 20:78 (2020).
106	Hosseini A, Mehrjerdi MZ and Aliniaeifard S, Alteration of bioactive compounds in two varieties of basil (Ocimum basilicum) grown under different light spectra. J Essent Oil-Bearing Plants 21:913–923 (2018).
105	Lin KH, Huang MY and Hsu MH, Morphological and physiological response in green and purple basil plants (Ocimum basilicum) under different proportions of red, green, and blue LED lightings. Sci Hortic 275:109677 (2021).
113	Naznin MT, Lefsrud M, Gravel V and Azad M, Blue light added with red LEDs enhance growth characteristics, pigments content, and antioxidant capacity in lettuce, spinach, kale, basil, and sweet pepper in a controlled environment. Plants 8:93 (2019).
110	Nguyen DTP, Kitayama M, Lu N and Takagaki M, Improving secondary metabolite accumulation, mineral content, and growth of coriander (Coriandrum sativum L.) by regulating light quality in a plant factory. J Hortic Sci Biotechnol 95:356–363 (2020).
46	Pennisi G, Blasioli S, Cellini A, Maia L, Crepaldi A, Braschi I, Spinelli F, Nicola S, Fernandez JA, Stanghellini C, Marcelis LFM, Orsini F and Gianquinto G, Unraveling the role of Red:Blue LED lights on resource use efficiency and nutritional properties of indoor grown sweet basil. Front Plant Sci 10:305 (2019b).
110	Pennisi G, Pistillo A, Orsini F, Cellini A, Spinelli F, Nicola S, Fernandez JA, Crepaldi A, Gianquinto G and Marcelis LFM, Optimal light intensity for sustainable water and energy use in indoor cultivation of lettuce and basil under red and blue LEDs. Sci Hortic 272:109508 (2020).
115	Raiciu AD, Livadariu O, Maximilian C and Crețu AD, The assessment of the effect induced by LED-s irradiation on garlic sprouts (Allium sativum L.). Rom Biotechnol Lett 23:14187-14192 (2018).
107	Taulavuori K, Hyöky V, Oksanen J, Taulavuori E and Julkunen-Tiitto R, Species-specific differences in synthesis of flavonoids and phenolic acids under increasing periods of enhanced blue light. Environ Exp Bot 121:145–150 (2016).
132	Zotov VS, Bolychevtseva YV, Khapchaeva SA, Terekhova IV, Shubin VV, Yurina NP and Kulchin YN, Effect of light quality on the biomass yield, photosystem 2 fluorescence, and the total essential oil content of Ocimum basilicum. Appl Biochem Microbiol 56:336–343 (2020).
120	Tohidi B, Rahimmalek M, Arzani A and Sabzalian MR, Thymol, carvacrol, and antioxidant accumulation in Thymus species in response to different light spectra emitted by light-emitting diodes. Food Chem 307:125521 (2020).
121	Rihan HZ, Aldarkazali M, Mohame SJ, McMulki NB, Jbara MH and Fulle MP, A novel new light recipe significantly increases the growth and yield of sweet basil (Ocimum basilicum) grown in plant factory system. Agronomy 10:934(2020).
122	Nguyen TL and Saleh MA, Effect of exposure to light emitted diode (LED) lights on essential oil composition of sweet mint plants. J Environ Sci Health A Tox Hazard Subst Environ Eng 54:435–440 (2019).
117	Ahmadi T, Shabani L and Sabzalian MR, Improvement in drought tolerance of lemon balm, Melissa officinalis L. under the pre-treatment of LED lighting. Plant Physiol Biochem 139:548–557 (2019).
133	Bantis F and Radoglou K, Testing the potential of LEDs to enhance growth and quality characteristics of Salvia fruticosa. Hortic Sci 46:98–106 (2019).
